# Supplementary material for: Comprehensive single-cell sequencing reveals the stromal dynamics and tumor-specific characteristics in the microenvironment of nasopharyngeal carcinoma
Source: Nat Commun. 2021 Mar 9;12:1540. doi: 10.1038/s41467-021-21795-z (PMC7943808; doi:10.1038/s41467-021-21795-z)
Supplement: Supplementary file 3 — Source Data [file 41467_2021_21795_MOESM3_ESM.xlsx]

## Sheet: Fig. 1
Fig. 1d	Unit in %
NPC-T cells	NLH-T cells	NPC-B cells	NLH-B cells	NPC-Myeloid	NLH-Myeloid	NPC-NK cells	NLH-NK cells	NPC-fibroblasts	NLH-fibroblasts
56.2187	53.7051	39.9416	43.7429	1.41903	1.19093	1.46077	1.24764	0.959933	0.113422
52.5209	35.5044	42.5182	61.5579	1.96819	0.890208	2.96576	2.04748	0.026961	0
60.0915	39.2112	30.9528	58.2502	7.97516	0.793291	0.83347	1.74524	0.147083	0
27.3723		70.1881		1.61257		0.826959		0
45.4335		47.8979		4.78399		1.8846		0
55.8467		4.95868		32.6183		2.3035		4.2729
56.6622		35.4643		3.81337		3.99282		0.067295
51.7298		24.9314		19.8792		1.20813		2.25151
57.3949		39.8547		0.726518		1.959		0.064868
53.5052		43.7711		0.467365		2.25624		0
52.5342		39.0945		5.78018		2.59112		0
Fig. 1e	Unit in %
Patient ID	T cells	B cells	Myeloids	NK cells	Fibroblasts	Total
1	56	39	1	1	0	97
2	52	42	1	2	0	97
3	60	30	7	0	0	97
4	27	70	1	0	0	98
5	45	47	4	1	0	97
6	55	4	32	2	4	97
7	56	35	3	3	0	97
8	51	24	19	1	2	97
9	57	39	0	1	0	97
10	53	43	0	2	0	98
14	52	39	5	2	0	98
11	53	43	1	1	0	98
12	35	61	0	2	0	98
13	39	58	0	1	0	98

## Sheet: Fig. 2
Fig. 2c	Unit in %
CCR7-CD8 Naive		TCF7-CD4 Naive		ANXA1-CD4 Central memory			HAVCR2-CD8 Exhausted		GZMA-CD8 Activated		CTLA4-CD4 Suppressive Treg		FOXP3-CD4 Resting Treg
NPC	NLH	NPC	NLH	NPC	NLH		NPC	NLH	NPC	NLH	NPC	NLH	NPC	NLH
4.4	9.9	23.7	35.1	11.6	18.1		1.1	0.6	2.4	1.9	4.7	1.8	1.7	1.6
0	3.9	1.9	35.8	1.5	15.4		34	1.4	3.6	3.5	7.8	1.1	2.6	0.9
0.7	3.1	28.6	30.6	4.8	7		2.9	1.2	22.3	2.7	4.3	1.8	10.9	2
1.7		26.7		4.4			16.6		7.6		13.2		4.4
0.6		18		2.2			3		13.5		18.8		8.7
0		7.1		4.5			0.8		22.6		14.2		26.7
0		9		1.4			2.3		22.7		8.8		29.4
0		0.5		0.3			12		24.1		16		9.4
0.1		1		1.7			15.2		1.8		13		1.4
4.5		23.6		3.6			14.9		8.2		8.1		2.1
0.7		13.1		5.6			15.7		10.1		12.1		4.7
Treg-NPC	Treg-NLH	Effector-NPC	Effector-NLH	Exhausted-NPC	Exhausted-NLH	Naive-NPC	Naive-NLH
0.339763	0.294397	0.095064	0.042154	0.240346	0.20339	0.111063	0.183886
0.504119	0.122787	0.102545	0.051916	0.413985	0.238467	0	0.27481
0.422434	0.167071	0.240419	0.04102	0.626619	0.217122	0	0.440407
0.331036		0.018902		0.162846		0.285629
0.413116		0.113805		0.277217		0.125336
0.241714		0.09135		0.291478		0.147069
0.547233		0.091786		0.293665		0.04448
0.469116		0.158527		0.344332		0.071405
0.421134		0.164696		0.51652		0.112675
0.501593		0.157813		0.391459		0.03997
0.295963		0.013919		0.112425		0.23317
0.251889		0.112019		0.322157		0.145392
0.2853		0.092602		0.263894		0.159191
0.360018		0.14108		0.249655		0
0.284963		0.041355		0.146441		0.237336
0.421265		0.167199		0.463914		0.020328
0.506283		0.162632		0.424112		0
0.284217		0.105034		0.596055		0.064857
0.453493		0.158238		0.438911		0.074154
0.404854		0.253734		0.54712		0.030924
0.102069		0.239845		0.287303		0.163176
0.199372		0.064056		0.171202		0.202267
0.246315		0.148918		0.391403		0.129039
0.486047		0.166836		0.472474		0
0.306731		0.184164		0.409868		0.069426
0.313058		0.263487		0.372053		0.023621
0.603291		0.044387		0.136976		0.123492
0.481915		0.200515		0.720055		0
0.414942		0.153562		0.37325		0.110846
0.35674		0.037342		0.314609		0.152655
0.226311		0.122668		0.297081		0.173272
0.279785		0.026829		0.14566		0.363263
0.390011		0.111278		0.478312		0.071778
0.110803		0.160899		0.342582		0.188251
0.432258		0.085777		0.367464		0.060873
0.287458		0.104591		0.409892		0.12859
0.569537		0.141571		0.515658		0.050661
0.355966		0.097793		0.405286		0.043105
0.522522		0.069131		0.301395		0
0.264623		0.126636		0.452378		0.139187
0.353957		0.082529		0.398024		0.081431
0.366573		0.088596		0.303642		0.092834
Fig. 2f	Unit in -log10 (FDR)	NPC enriched pathway
Inflammatory response	MYC target v1	Apoptosis	Hypoxia	Oxidative phosphorylation	Complement	IL2-STAT5 signaling	Allograft rejection	IFNA response	IFNG response
7.94	8.97	9	11.1	11.1	12.3	18.4	21	39.4	48.2
	Unit in -log10 (FDR)	NLH enriched pathway
IL2 STAT5 SIGNALING	APOPTOSIS	IL6 JAK STAT3 SIGNALING	ALLOGRAFT REJECTION	INFLAMMATORY RESPONSE	HYPOXIA	P53 PATHWAY	UV RESPONSE UP	MYC TARGETS V1	TNFA SIGNALING VIA NFKB
4.58	5.11	5.25	5.7	5.7	8.12	8.12	9.02	10.8	29.7

## Sheet: Fig. 3
Fig. 3e	Unit in %
B cell fraction		CXCR5+ B cell fraction			Resting Treg fraction		Suppressive Treg fraction
CXCL13-High	CXCL13-Low	CXCL13-High	CXCL13-Low		LGALS1-high	LGALS1-low	LGALS1-high	LGALS1-low
39.4868	4.67694	18.5233	12.8319		9.42184	10.89	15.9529	4.33941
41.3719	32.9858	42.7146	24.6801		26.6772	2.62616	14.2362	7.82698
30.3409	24.6187	24.8361	4.50572		29.4376	4.68836	8.77543	12.0794
69.8121	38.9631	35.5876	14.7138		4.37117	2.14133	13.1902	8.13704
46.9125	39.0723	27.3292	0.740741		1.35539	1.73062	12.9566	4.66516
					8.72131		18.8197
Fig. 3f	0=Last follow up	1=event			0=Last follow up	1=event
Month	CXCL13-High	CXCL13-Low		Month	LGALS1-High	LGALS1-Low
30	0			21	0
21	0			27	0
23	0			6	1
39	0			40	0
38	0			6	1
35	0			36	0
9	0			42	0
42	0			29	0
34	0			13	0
37	0			12	0
39	0			37	0
14	1			39	0
20	0			15	1
32	0			9	1
21	0			27	0
9	1			16	0
27	0			32	1
37	0			23	0
16	0			20	0
31	0			12	0
29	0			36	0
37	0			27	0
17	0			14	1
12	0			14	0
27	0			42	0
29	0			14	1
55	0			26	1
38	0			23	0
3	1			21	0
31	0			30		0
7	0			21		1
14	0			23		0
42	0			29		0
26	0			39		0
5	0			38		0
13	0			35		0
37	0			31		0
23	0			22		0
22	0			27		0
30	0			25		0
17	0			36		0
28	0			29		0
12	0			8		1
7		1		9		0
21		1		15		0
29		0		18		0
27		0		34		0
6		1		23		0
40		0		11		1
31		0		14		1
22		0		20		0
6		1		33		0
27		0		51		0
25		0		32		0
36		0		21		0
29		0		37		0
8		1		18		0
36		0		13		0
15		0		31		0
29		0		29		0
18		0		37		0
13		0		40		0
12		0		20		0
23		0		17		0
11		1		27		0
33		0		29		0
51		0		55		0
15		1		38		0
32		1		33		0
18		0		3		1
13		0		31		0
40		0		7		0
23		0		26		0
20		0		5		0
20		0		13		0
36		0		37		0
27		0		15		1
14		1		22		0
33		0		30		0
15		1		14		1
14		1		27		0
26		1		18		0
14		1		17		0
27		0		19		0
21		0		25		0
18		0		28		0
19		0		12		0
25		0		7		1
Fig. 3g	Cytotoxic score
CCR7-Naive	TOX-Tex	ZNF683-Trm	LAG3-Trm	GZMA-Tac	HAVCR2-Tex	KLRG1-Tem
1.03715	32.3175	44.3746	61.548	76.9117	85.3086	92.7794
Fig. 3h	Exhaustion score
CCR7-Naive	KLRG1-Tem	ZNF683-Trm	GZMA-Tac	LAG3-Trm	HAVCR2-Tex	TOX-Tex
0.161197	3.07687	3.83513	4.36518	15.2357	15.8769	20.8441
Fig. 3i	Naïve score
HAVCR2-Tex	LAG3-Trm	GZMA-Tac	TOX-Tex	KLRG1-Tem	CTLA4-Suppressive	FOXP3-Resting	CXCL13-Helper	ZNF683-Trm	IFN-stimulated	TCF7-Naive	CCR7-Naive	ANXA1-Tcm
0.626206	1.67985	1.72719	1.82067	2.21425	3.50183	3.56038	4.47215	5.99222	9.30499	10.0765	10.4615	11.8937
Fig. 3j	Treg score
FOXP3-Resting	CTLA4-Suppressive
13.2994	20.8176

## Sheet: Fig. 4
Fig. 4a
Patient ID	Cytotoxic score	NKG7+ T cells (%)		Patient ID	Exhaustion score	Exhausted T cells (%)		Patient ID	Naïve score	Naïve T cells (%)		Patient ID	Treg score	Treg (%)		Patient ID	Cytotoxic score	NKG7+ T cells (%)		Patient ID	Exhaustion score	Exhausted T cells (%)		Patient ID	Naïve score	Naïve T cells (%)		Patient ID	Treg score	Treg (%)
1	35.3666	33.2581		1	1.45007	3.91272		1	7.21908	28.0662		1	2.08072	6.39579		1	11.2754	21.0612		1	0.97403	2.31292		1	10.394	48.9524		1	1.01764	6.28571
2	59.5532	66.9928		2	13.0753	59.3203		2	1.95388	1.90525		2	2.66489	10.4531		2	23.6691	61.1229		2	5.79043	49.7881		2	3.1099	1.3983		2	4.11717	19.8093
3	34.4259	37.037		3	2.34325	4.78165		3	5.99328	29.3532		3	2.93948	15.2294		3	17.8257	30.1768		3	1.5047	3.32492		3	7.41342	39.436		3	1.25711	2.48317
4	30.4261	35.2761		4	3.25273	19.9386		4	6.30087	28.3742		4	4.39402	17.5614		4	21.2081	41.3695		4	2.42164	23.8243		4	7.42411	29.5866		4	2.19555	11.0853
5	20.71	31.7377		5	2.82999	8.59016		5	5.56852	18.5574		5	6.4033	27.541		5	13.9899	27.5146		5	2.69039	3.64432		5	6.5001	39.1399		5	1.54363	4.19096
6	30.6594	43.5591		6	1.86188	1.00787		6	3.65133	7.08661		6	8.2381	40.9134
7	28.4353	40.726		7	4.43187	3.47028		7	4.2931	9.01476		7	8.1805	38.213
8	44.7001	47.2163		8	9.94488	14.9893		8	1.69418	0.535332		8	9.10615	25.3747
9	30.9734	68.4126		9	8.04383	62.8532		9	2.41219	1.10269		9	3.97716	14.312
10	27.3576	37.3203		10	3.184	18.1401		10	6.09766	28.082		10	2.4879	10.2784
14	29.6152	39.3822		14	4.3322	19.0292		14	3.75281	13.7893		14	3.59197	16.7678
11	13.9816	20.3684		11	1.3512	3.43606		11	8.7727	45.023		11	1.183	3.40064
12	18.2586	25.73		12	1.59505	3.51248		12	6.51892	39.7376		12	1.2312	1.94668
13	19.6041	27.5132		13	3.93727	1.5873		13	5.4666	33.6273		13	1.88207	3.82128
Fig. 4b
Sample ID	Cytotoxic score	NKG7+ T cells (%)		Sample ID	Exhaustion score	Exhausted T cells (%)		Sample ID	Naïve score	Naïve T cells (%)		Sample ID	Treg score	Treg (%)
1	15.3519	22.2037		1	1.49774	2.57021		1	5.46557	69.3241		1	1.03424	4.90243
2	39.4416	45.6934		2	23.5801	40.9561		2	2.26222	10.8527		2	2.88549	13.8243
3	12.0407	26.8854		3	1.49314	8.17826		3	4.94448	42.1645		3	2.24491	22.7718
4	11.7437	24.0087		4	1.34085	5.13162		4	5.31165	45.4682		4	2.0101	14.8117
5	20.9267	30.326		5	5.22001	25.0948		5	3.32931	12.5095		5	4.49578	30.2502
6	27.5568	35.6608		6	10.9613	28.2643		6	2.56729	11.3412		6	3.35465	29.4675
7	27.3244	48.5701		7	14.1693	45.823		7	3.45569	2.63454		7	1.3827	6.48503
8	23.115	44.2282		8	4.00394	17.6599		8	2.86772	21.4916		8	2.57484	29.8441
9	27.6212	40.4456		9	2.77438	18.366		9	2.69718	26.1985		9	1.98613	15.26
10	28.6133	60.6919		10	4.51272	31.3344		10	1.9849	20.3954		10	1.75421	14.1351
11	14.821	23.7447		11	5.4504	10.2375		11	2.20472	13.3126		11	5.17165	51.8879
12	10.3991	7.90648		12	3.43693	5.983		12	5.8072	50.2976		12	2.15066	20.7758
13	18.2068	43.2099		13	2.04967	15.0077		13	4.73556	41.5895		13	1.1003	7.40741
Fig. 4c	GSE102349												GSE68799
Cytotoxic score	NKG7 expression		Exhaustion score	LAG3 expression		Naive score	CCR7 expression		Treg score	FOXP3 expression			Cytotoxic score	NKG7 expression		Exhaustion score	LAG3 expression		Exhaustion score	CCR7 expression		Treg score	FOXP3 expression
18.867	11.213		19.356	11.065		30.517	11.207		24.218	10.503			16.451	10.9331		17.9888	9.72527		26.7777	9.12651		19.1286	7.85293
18.453	9.723		18.562	10.068		30.368	10.703		24.215	10.776			16.687	11.4958		17.5185	9.465		28.9646	11.5278		19.8947	7.95208
18.811	10.674		19.357	10.679		28.349	9.306		23.794	10.522			16.8831	10.3165		17.6479	10.8336		30.8957	11.3475		20.2441	8.33677
18.254	11.119		19.546	11.533		31.335	11.035		24.51	10.7			22.042	13.426		21.0341	12.4844		27.9607	9.44838		22.0709	8.8425
16.971	10.134		17.547	9.494		29.515	10.31		21.953	9.67			17.4223	10.8824		17.7008	9.56484		31.6342	12.2265		24.4187	11.1898
17.805	10.695		19.154	10.807		30.963	11.061		25.414	11.382			16.3605	10.8413		18.6868	9.65257		29.0912	10.1345		24.786	10.9726
17.73	10.694		18.958	10.427		29.972	11.368		24.386	10.808			19.2524	12.5731		20.1021	11.3201		29.7556	11.5273		24.0436	10.7748
15.069	9.353		17.102	8.891		26.192	7.497		21.223	8.609			14.9358	9.56478		16.2763	9.00929		27.6366	10.3674		22.6632	9.79489
17.513	10.995		19.34	10.312		27.14	9.425		20.941	8.917			17.573	11.0783		18.3411	10.0193		30.4906	10.9974		22.0703	10.0011
20.711	12.706		21.593	12.543		30.486	10.906		25.399	10.891			17.1375	10.8428		18.6384	9.9858		29.2839	10.6218		24.502	11.508
18.724	12.148		20.181	10.849		29.877	10.926		24.026	10.521			17.6404	10.8467		18.1802	9.49401		29.8888	11.0039		24.6976	11.6739
12.769	8.434		15.305	7.799		26.717	8.168		19.786	8.477			18.1912	11.1702		18.5967	9.85055		29.2263	10.9966		25.187	11.684
17.737	10.829		17.405	9.754		28.791	10.296		21.768	9.571			18.8736	12.3135		19.8314	11.2724		29.3162	10.7347		23.7729	11.3625
16.884	10.541		18.912	10.069		28.204	8.255		22.706	9.355			19.4048	11.0256		18.1949	8.96858		30.264	10.839		23.5988	10.3258
15.971	9.456		17.467	8.984		29.978	10.82		24.873	11.176			13.0166	9.27466		16.0071	8.25564		24.6852	6.51534		17.8827	8.2863
17.935	10.423		18.207	9.742		29.281	10.274		21.704	9.498			18.2873	10.8566		18.9985	11.2161		30.6027	11.6872		25.6159	11.6758
16.803	10.548		18.089	9.904		27.799	9.279		25.25	10.982			16.874	11.2684		18.0154	9.82641		30.8199	14.2693		23.0547	10.5285
17.128	10.68		18.42	9.821		27.033	8.611		22.118	9.981			17.4672	11.612		18.0896	10.5071		26.1937	9.81807		21.5546	9.87739
15.386	9.627		17.87	9.384		27.306	8.287		20.498	8.782			14.6746	9.05681		16.504	8.67902		27.1974	9.6945		22.562	10.402
16.037	9.956		18.062	9.753		28.518	10.116		24.284	10.959			19.4114	10.4594		18.9616	10.5483		30.027	11.0569		24.7856	11.049
19.333	11.364		20.46	11.293		30.925	11.225		22.837	9.76			18.3751	11.4037		19.5351	11.0438		30.1325	11.5555		24.9937	11.5829
16.831	11.1		19.378	10.653		29.572	10.924		26.748	11.753			17.8773	11.7077		19.6417	11.5067		29.493	11.2378		24.6425	11.3893
17.62	10.749		19.842	11.031		29.296	9.649		18.039	7.668			18.0731	11.7457		19.2933	10.6724		29.1579	11.3729		23.9772	11.3285
16.614	10.338		18.081	9.649		27.597	9.405		22.694	10.074			19.9324	12.4123		19.8632	11.3504		32.2998	12.6619		25.2784	11.702
17.748	11.12		20.945	12.111		28.402	9.825		24.378	11.071			18.8063	11.3687		18.5629	10.23		30.3724	12.0831		24.3639	11.4227
20.83	11.417		20.397	10.939		32.727	12.122		24.737	10.902			15.8287	10.1625		17.1548	9.7369		28.2136	10.0402		23.1288	10.5602
12.688	8.363		15.352	7.946		26.173	6.957		20.457	8.572			18.105	11.2255		18.6974	10.2254		28.9786	10.6857		24.2636	11.0713
13.253	8.686		15.648	8.107		28.61	9.017		20.726	9.029			18.5048	12.0546		19.4863	11.0468		28.8912	11.2945		24.4891	11.19
18.791	10.191		19.271	10.733		29.464	9.7		22.651	10.11			17.9558	10.9892		18.9323	11.0598		28.4204	10.259		23.144	10.8005
18.144	10.591		20.549	11.943		30.415	10.797		25.469	11.285			19.8038	12.2253		19.3465	11.0947		27.4565	9.10185		20.8935	9.56914
17.541	10.722		20.421	11.532		28.749	8.86		21.579	9.493			14.5509	9.77956		16.075	8.56943		25.7789	9.20631		20.77	9.59028
13.383	8.753		16.359	9.082		27.632	8.384		19.103	8.021			18.7682	12.4652		19.4583	10.7008		31.5357	11.8605		25.373	11.2372
18.412	10.738		19.234	10.692		32.697	12.028		25.559	11.122			14.8475	10.1891		17.0198	9.55151		26.689	9.47032		22.1436	10.2904
16.122	9.885		18.634	10.118		33.414	12.214		23.264	9.392			18.0945	11.0058		18.5739	10.374		29.8467	11.3097		22.9421	10.6617
16.833	10.347		17.936	10.102		27.526	8.448		21.905	9.75			13.47	10.5428		16.2897	9.3149		23.348	8.04626		18.4418	8.58696
17.847	11.582		19.3	10.443		27.745	10.044		23.275	10.007			17.4733	11.4676		19.4415	10.9777		28.5875	10.4782		22.9487	10.5222
17.417	11.19		18.263	9.646		26.755	9.072		23.505	10.481			17.337	9.77299		18.0403	9.89429		27.7038	10.4152		24.0222	11.0546
19.571	11.605		20.472	11.588		32.438	12.148		24.352	10.895			17.4557	12.5437		19.0556	10.9666		28.1698	10.0942		22.7205	10.5311
20.986	12.858		21.444	12.416		32.652	12.377		24.156	10.923			18.334	11.3876		19.6069	10.9681		29.2298	9.92086		25.2373	11.2142
18.572	11.567		20.209	11.074		28.068	9.548		22.073	9.46			17.7191	11.9782		19.8308	11.2207		29.6654	10.1176		25.1326	11.4719
19.731	12.139		20.809	11.353		32.174	11.241		25.428	11.574			17.3005	11.6529		19.3436	10.3072		28.2046	10.4466		25.2387	11.7086
17.466	10.781		18.309	9.73		29.226	10.436		23.615	10.135			16.7701	10.2821		18.0513	10.3974		29.2168	10.8279		23.8752	11.1457
21.054	13.595		21.532	11.746		29.734	10.774		24.223	10.33			18.44	12.2102		19.915	11.2889		29.8896	11.178		24.2917	11.2473
16.159	10.282		17.84	9.141		27.881	10.173		24.24	11.025			17.4282	10.5548		18.6181	10.743		31.8497	12.0276		24.7625	11.1961
17.023	9.991		18.538	10.253		29.021	9.615		21.39	9.811			16.496	10.6782		18.2116	10.1558		28.5145	9.98951		22.7154	10.5136
17.153	10.591		18.357	10.012		28.903	9.264		23.405	10.414
20.462	12.91		20.935	11.509		30.102	11.047		24.973	10.634
19.675	12.2		20.899	11.854		30.533	11.481		25.513	11.07
18.589	11.371		19.112	10.353		30.793	10.613		23.04	10.49
18.006	10.894		18.872	10.324		28.671	9.081		22.622	9.659
17.038	10.797		18.794	9.555		26.241	8.187		21.013	8.592
15.091	9.438		17.968	9.244		28.894	9.31		23.975	10.387
17.243	10.673		18.966	10.604		29.038	10.626		25.633	11.629
16.109	9.779		17.227	8.751		29.133	9.148		22.038	9.891
19.032	12.241		20.123	10.942		29.464	10.888		25.805	11.457
16.447	10.278		18.07	9.111		28.962	9.182		22.187	10.054
17.303	10.252		18.316	9.705		33.19	12.594		24.054	10.356
18.011	10.891		19.464	10.99		32.672	12.257		24.521	10.781
17.761	11.031		19.238	10.407		29.409	10.561		23.875	10.705
16.813	10.719		18.239	10.262		28.123	8.01		20.667	9.336
18.638	10.429		19.098	10.351		31.827	11.094		26.691	11.603
19.327	11.823		18.977	10.248		30.481	11.022		22.983	9.617
18.237	10.832		18.891	9.865		29.421	10.021		23.897	10.646
18.406	10.817		18.94	9.978		33.129	12.159		25.239	11.307
18.724	12.014		20.266	10.984		29.603	10.908		24.276	10.555
18.267	11.031		19.282	11.423		32.379	12.208		25.761	11.768
16.302	10.258		17.51	9.233		28.427	9.851		22.11	10.138
20.428	11.824		19.578	10.895		29.497	10.177		22.984	10.201
17.727	10.953		18.822	10.657		33.189	12.469		23.311	9.97
14.754	11.487		17.177	9.211		28.433	9.086		21.73	9.061
19.451	11.995		20.937	11.983		31.176	11.135		24.771	11.13
15.614	9.938		17.295	9.569		29.084	10.318		23.166	9.546
19.481	11.287		20.044	10.711		31.169	11.139		25.831	11.529
14.836	8.568		15.158	7.766		25.766	8.906		20.695	9.062
18.439	11.267		20.581	11.537		29.383	10.784		23.825	10.355
20.589	10.947		19.329	10.709		31.706	11.022		24.844	11.184
19.398	12.096		19.391	11.155		32.053	11.924		24.736	11.098
17.285	10.458		18.023	9.806		31.846	11.628		22.047	9.157
15.648	8.98		15.942	8.095		28.474	8.849		21.392	9.593
16.174	9.625		18.033	9.598		28.426	8.743		21.706	9.98
17.616	10.305		18.143	8.967		29.83	10.346		23.635	10.451
14.948	8.91		16.447	8.643		28.99	10.58		20.289	9.103
16.886	11.085		19.218	10.591		28.198	8.121		19.545	8.743
18.545	10.933		19.349	10.892		30.014	10.979		24.833	11.177
17.857	11.612		18.6	10.703		26.324	8.916		18.963	8.308
17	10.998		18.488	10.049		30.081	10.68		22.607	10.363
17.799	10.059		18.312	9.822		34.151	12.607		23.558	10.474
15.806	10.535		18.948	9.647		28.835	9.379		21.673	8.765

## Sheet: Fig. 5
Fig. 5a	Unit in %				Fig. 5b	Unit in %								Fig. 5c
Patient ID	>=3	2	1		Clone size >=3			Clone size >=2			Clone size=1			Patient ID	Clone size (%)	Exhaustion score			Clone size (%)	Treg score
4	20.4225	6.16197	73.4155		NPC	NHL		NPC	NHL		NPC	NHL		11	5.22459	1.3512		11	2.99458	1.38117
6	29.0433	11.9753	58.9815		20.4225	5.22459		6.16197	2.99458		73.4155	91.7808		12	14.8395	1.59505		12	5.09005	1.29291
7	26.1887	11.4717	62.3396		29.0433	14.8395		11.9753	5.09006		58.9815	80.0705		13	10.8329	3.93727		13	3.26619	1.87119
8	23.1405	10.5785	66.281		26.1887	10.8329		11.4717	3.2662		62.3396	85.9009		4	20.4225	3.25273		4	6.16197	4.12932
9	55.0491	6.56492	38.386		23.1405			10.5785			66.281			6	29.0433	1.86188		6	11.9753	7.41242
10	15.2754	4.99716	79.7274		55.0491			6.56492			38.386			7	26.1887	4.43186		7	11.4717	7.60978
14	20.54	6.83527	72.6247		15.2754			4.99716			79.7274			8	23.1405	9.94488		8	10.5785	7.66368
11	5.22459	2.99458	91.7808		20.54			6.83527			72.6247			9	55.0491	8.04383		9	6.56492	3.7
12	14.8395	5.09006	80.0705											10	15.2754	3.184		10	4.99716	2.51445
13	10.8329	3.2662	85.9009											14	20.54	4.3322		14	6.83527	3.40139

## Sheet: Fig. 6
Fig. 6c	Unit in %
Patient ID	1	2	3	4	5	6	7	8	9	10	14		11	12	13
C1-Innate-like	23.3	3.9	8.5	13.5	6.9	0	4.2	11.3	29.6	8.6	14.3		30.1	25.1	26.2
C2-Plasma B	5.1	33.5	9.5	9.6	5.6	90.7	44.4	5.5	8	1.4	5		2.5	9.3	0.9
C3-Naïve	27.1	4.7	22.7	13.2	18.4	1.5	13	4.2	7	19.6	20.9		35.5	38.4	32.4
C4-Unactivated	30	9.4	15	20.2	14.4	1.9	4.5	3.1	9.8	19.6	20.2		20.8	18.1	18
C5-IFN-induced	0.8	27.8	2.6	25.8	8.5	0	0.7	5.3	17.4	26.7	4.8		1.4	0.6	0.5
C6-Switched memory	1.7	6.2	11.6	4.2	19.6		1.4	2.7	15.3	4.2	3.8		2.3	2.3	4.4
C7-Double-negative	2.7	3.6	24.2	5.7	3.9	5.6	25.4	64.2	0.7	1.5	4.7		0.7	0.8	0.4
C8-IFN-induced naïve	1.5	9.1	0.9	5.6	2.7	0	0.1	0.4	10.3	15.4	3.6		1.1	0.5	0.7
C9-Germinal-center	2.6	0.3	1.2	1	10.1	0	1.7	0	0.7	0.9	2.7		3.8	2.9	11.5
C10-Proliferating	3.6	1.5	3.4	0.9	9.3	0.4	4.1	2.7	0.7	1	7.6		0.8	0.7	2.3
C11-EBV-induced	1.6	0.1	0.4	0.3	0.6	0	0.3	0.7	0.7	1	1.3		1	1.3	2.8
Fig. 6d	Unit in %
Naïve B		Total naïve B		Innate-like B		IFN-induced naïve B		IFN-induced B		Double-negative B
NPC	NLH	NPC	NLH	NPC	NLH	NPC	NLH	NPC	NLH	NPC	NLH
27.1	35.5	28.6	36.7	23.3	30.1	1.5	1.1	0.8	1.4	2.7	0.7
4.7	38.4	13.8	38.9	3.9	25.1	9.1	0.5	27.8	0.6	3.6	0.8
22.7	32.4	23.6	33.1	8.5	26.2	0.9	0.7	2.6	0.5	24.2	0.4
13.2		18.8		13.5		5.6		25.8		5.7
18.4		21.1		6.9		2.7		8.5		3.9
1.5		1.5		0		0		0		5.6
13		13.1		4.2		0.1		0.7		25.4
4.2		4.6		11.3		0.4		5.3		64.2
7		17.2		29.6		10.3		17.4		0.7
19.6		35		8.6		15.4		26.7		1.5
23.5		27.5		16.1		4		5.4		5.3
Fig. 6e	Unit in %
Plasma-NPC	Plasma-NLH	Double negative-NPC	Double negative-NLH	Conventional-NPC	Conventional-NLH
0.258677	0.197853	0.52211	0.411367	0.219213	0.39078
0.407047	0.12806	0.421436	0.072598	0.171516	0.799342
0.236112	0.197584	0.706945	0.405988	0.056942	0.396428
0.524571		0.252977		0.222452
0.42601		0.284213		0.289777
0.250411		0.460824		0.288765
0.28428		0.71572		0
0.1336		0.245899		0.6205
0.277819		0.603801		0.11838
0.031041		0.312039		0.65692
0.187253		0.318222		0.494526
0.398424		0.394878		0.206698
0.578762		0.303596		0.117642
0.299065		0.609889		0.091046
0.242792		0.341923		0.415285
0.323799		0.676201		0
0.530842		0.316379		0.152778
0.566114		0.326852		0.107033
0.304954		0.435557		0.259488
0.144523		0.579086		0.276392
0.342903		0.45472		0.202376
0.477204		0.233969		0.288827
0.168675		0.2463		0.585025
0.227853		0.650444		0.121702
0.303952		0.524523		0.171526
0.193235		0.448249		0.358516
0.369125		0.418925		0.21195
0.388973		0.611027		0
0.172854		0.498951		0.328195
0.510033		0.291196		0.198771
0.454436		0.340189		0.205376
0.683892		0.316108		0
0.245762		0.479726		0.274512
0.156433		0.415883		0.427684
0.51498		0.410569		0.074451
0.220614		0.582032		0.197354
0.331702		0.446199		0.2221
0.356499		0.460398		0.183103
0.3739		0.56059		0.06551
0.257101		0.434602		0.308297
0.3185		0.349913		0.331588
0.283833		0.437516		0.278651
Fig. 6f	Unit in -log10 (FDR)	NPC enriched pathway
Complement system	IL2 STAT5 signaling	Allograft rejection	Inflammatory response	IFNA response	IFNG response
1.62342	2.50724	3.45593	3.45593	44.7399	52.6656
	Unit in -log10 (FDR)	NLH enriched pathway
Apical junction	IFNG response	TGFB signaling	Unfolded protein expression	Apoptosis	Allograft rejection	IL2 STAT5 signaling	UV response up	Hypoxia	mTORC signaling	P53 pathway	MYC target v1	TNFA signaling via NFKB
1.41567	1.41567	1.53611	1.9914	2.59517	3.27984	3.27984	3.64017	4.24795	4.24795	4.24795	9.19997	10.3706
Fig. 6g	Unit in %				Fig. 6h	Unit in %
Patient ID	>=3	2	1		Clone size >=3		Clone size >=2		Clone size=1
4	22.9995	5.18369	71.8168		NPC	NHL	NPC	NHL	NPC	NHL
6	60.3823	9.49242	30.1253		22.9995	2.08116	5.18369	1.59556	71.8168	96.3233
7	26.9263	7.8727	65.201		60.3823	4.3379	9.49242	2.73973	30.1253	92.9224
8	8.86076	7.27848	83.8608		26.9263	1.97415	7.8727	1.59812	65.201	96.4277
9	5.63218	5.74713	88.6207		8.86076		7.27848		83.8608
10	4.14786	1.24154	94.6106		5.63218		5.74713		88.6207
14	23.8751	2.75482	73.3701		4.14786		1.24154		94.6106
11	2.08116	1.59556	96.3233		23.8751		2.75482		73.3701
12	4.3379	2.73973	92.9224
13	1.97415	1.59812	96.4277

## Sheet: Fig. 7
Fig. 7e	Unit in %
Patient ID	1	2	3	4	5	6	7	8	9	10	14		11	12	13
MDSC	14.7	64.4	17	20.5	3	3.7	12.7	69	3.7	13.8	57.6		44.4	8.3	45.7
DC	79.4	19.2	80.7	46.2	89.1	15.8	64.8	10.9	92.6	82.8	27.6		50.8	91.7	54.3
TAM	0	16.4	0.4	33.3	1.2	74.4	12.1	19.3	1.9	0	12.9		3.2	0	0
Proliferating	5.9	0	1.8	0	6.7	6.1	10.3	0.8	1.9	3.4	1.8		1.6	0	0
Fig. 7f	Unit in %
MDSC-NPC	MDSC-NLH	DC-NPC	DC-NLH	Macrophage-NPC	Macrophage-NLH
0.0684959	0.0621815	0.908398	0.666674	0.023106	0.271144
0.13059	0	0.717707	1	0.151702	0
0.353777	0	0.294502	1	0.351721	0
0.486618		0.44174		0.071642
0.0452413		0.954759		0
0.534158		0.465842		0
0.614896		0.385104		0
0.25682		0.735369		0.007811
0.111088		0.449325		0.439587
0.108182		0.891818		0
0.221132		0.778868		0
0.239528		0.516072		0.2444
0.336711		0.6499		0.013388
0.346288		0.653712		0
0.194639		0.805361		0
0.304455		0.695545		0
0.237044		0.762956		0
0.214619		0.785381		0
0.432837		0.567163		0
0.138222		0.861778		0
0.314981		0.685019		0
0.0684725		0.931527		0
0.129516		0.870484		0
0.354734		0.638817		0.006449
0.28334		0.688951		0.027709
0.304684		0.695316		0
0.20763		0.79237		0
0.824141		0.0746823		0.101176
0		0.989877		0.010123
0.516103		0.483897		0
0.287763		0.712237		0
0.675261		0		0.324739
0.152461		0.847539		0
0.182799		0.817201		0
0.377987		0.341808		0.280205
0.438003		0.53373		0.028266
0.544544		0.325624		0.129832
0.0917127		0.875805		0.032483
0.20198		0.79802		0
0.305544		0.606684		0.087771
0		1		0
0.147111		0.813388		0.039502
Fig. 7g	Unit in -log10 (FDR)	NPC enriched pathway
Hypoxia	P53 pathway	Apoptosis	IFNA response	Inflammatory response	TNFA signaling via NFKB	Coagulation	KRAS signaling up	IFNG response	Complement system
8.47	8.47	9.7	10.6	13.1	15.2	15.2	16.1	17.1	22.7
	Unit in -log10 (FDR)	NLH enriched pathway
Hypoxia	UV response up	IL2 STAT5 signaling	Inflammatory response	IFNG response	MTORC1 signaling	IL6 JAK STAT3 signaling	Allograft rejection	MYC target v1	TNFA signaling via NFKB
5.31069	7.27984	8.21681	8.21681	8.21681	8.21681	8.37986	9.97881	17.0783	23.5272

## Sheet: Fig. 8
Fig. 8a and 8b
Patient	Stage	Grade	EBV.reads	Status	Event	time_to_event..m.	Treg	Effector	Exhausted	Naïve.T	Plasma	Double.negative	Conventional.B	MDSC	DC	TAM	Cytotoxic.score	Exhaustion.score	Naïve.score	Treg.score	cellfraction_cluster	cellscore_cluster
GZNPC_747	0	3	8815	0	Last follow-up	30	0.35	0.16	0.29	0.16	0.7	0.3	0	0.12	0.8	0.08	18.87	19.36	30.52	24.22	1	1
GZNPC_748	4	0	3829	0	Last follow-up	21	0.33	0.16	0.28	0.27	0.27	0.72	0.01	0.4	0.6	0	18.45	18.56	30.37	24.22	2	1
GZNPC_749	3	2	2583	1	Disease progression	21	0.36	0.16	0.29	0.08	0.93	0.04	0.03	0.23	0.77	0	18.81	19.36	28.35	23.79	1	1
GZNPC_750	0	2	4719	0	Last follow-up	23	0.26	0.16	0.29	0.06	0.61	0.21	0.18	0.16	0.68	0.15	18.25	19.55	31.34	24.51	1	1
GZNPC_751	2	1	1703	0	Last follow-up	29	0.45	0.15	0.26	0.25	0.7	0.3	0	0.7	0.22	0.08	16.97	17.55	29.52	21.95	2	1
GZNPC_753	4	2	3099	0	Last follow-up	27	0.46	0.16	0.29	0	0.84	0	0.16	0.46	0.54	0	17.81	19.15	30.96	25.41	3	1
GZNPC_754	0	1	6288	0	Last follow-up	39	0.22	0.15	0.29	0.3	0.68	0.28	0.05	0.06	0.94	0	17.73	18.96	29.97	24.39	1	1
GZNPC_756	3	3	2675	1	Disease progression	6	0.21	0.13	0.26	0.28	0.25	0.59	0.16	0.75	0.25	0	15.07	17.1	26.19	21.22	2	2
GZNPC_757	4	1	20678	0	Last follow-up	40	0.39	0.15	0.29	0.11	0.73	0	0.27	0.02	0.98	0	17.51	19.34	27.14	20.94	1	2
GZNPC_758	0	2	5661	0	Last follow-up	38	0.51	0.18	0.32	0.02	0.56	0.44	0	0.1	0.85	0.05	20.71	21.59	30.49	25.4	3	1
GZNPC_760	3	2	3903	0	Last follow-up	35	0.49	0.16	0.3	0.1	0.91	0	0.09	0.07	0.57	0.36	18.72	20.18	29.88	24.03	3	1
GZNPC_761	0	1	1143	0	Last follow-up	31	0.32	0.11	0.23	0.43	0.49	0.51	0	0.83	0.17	0	12.77	15.31	26.72	19.79	2	2
GZNPC_762	4	3	8294	0	Last follow-up	22	0.48	0.15	0.26	0.18	0.79	0.21	0	0.39	0.56	0.06	17.74	17.41	28.79	21.77	1	1
GZNPC_763	3	3	8185	1	Disease progression	6	0.18	0.15	0.28	0.21	0.18	0.34	0.48	0.27	0.73	0	16.88	18.91	28.2	22.71	1	1
GZNPC_764	3	3	4526	0	Last follow-up	27	0.64	0.14	0.26	0.09	0.39	0.61	0	0.36	0.46	0.18	15.97	17.47	29.98	24.87	3	1
GZNPC_765	0	3	1662	0	Last follow-up	25	0.41	0.16	0.27	0.34	0.73	0.27	0	0.68	0.27	0.05	17.94	18.21	29.28	21.7	2	1
GZNPC_766	3	2	19424	0	Last follow-up	36	0.31	0.15	0.27	0.3	0.37	0.54	0.09	0.16	0.84	0	16.8	18.09	27.8	25.25	1	1
GZNPC_767	3	2	4848	0	Last follow-up	29	0.3	0.15	0.28	0.28	0.31	0.69	0	0.79	0	0.21	17.13	18.42	27.03	22.12	2	1
GZNPC_768	3	2	2349	1	Disease progression	8	0.32	0.13	0.27	0.15	0.01	0.99	0	0.65	0.35	0	15.39	17.87	27.31	20.5	2	2
GZNPC_769	0	1	3231	0	Last follow-up	36	0.28	0.14	0.27	0.4	0.41	0.59	0	0.86	0	0.14	16.04	18.06	28.52	24.28	2	1
GZNPC_771	3	3	17135	0	Last follow-up	9	0.35	0.17	0.31	0.13	0.69	0.27	0.04	0	0.82	0.18	19.33	20.46	30.93	22.84	3	1
GZNPC_772	3	3	712	0	Last follow-up	42	0.41	0.15	0.29	0.2	0.95	0.04	0.01	0.39	0.59	0.02	16.83	19.38	29.57	26.75	1	1
GZNPC_773	3	0	3525	0	Last follow-up	15	0.2	0.15	0.3	0.25	0.01	0.86	0.12	0.24	0.68	0.08	17.62	19.84	29.3	18.04	1	2
GZNPC_774	3	2	2479	0	Last follow-up	29	0.19	0.15	0.27	0.33	0.44	0.56	0	0.59	0.31	0.11	16.61	18.08	27.6	22.69	2	1
GZNPC_775	0	3	17316	0	Last follow-up	18	0.29	0.16	0.31	0.1	0.7	0.04	0.26	0	0.93	0.07	17.75	20.95	28.4	24.38	1	1
GZNPC_777	4	3	5290	0	Last follow-up	34	0.22	0.18	0.31	0.1	0.56	0.08	0.36	0.13	0.67	0.2	20.83	20.4	32.73	24.74	1	1
GZNPC_778	4	2	2050	0	Last follow-up	13	0.3	0.11	0.23	0.38	0.21	0.79	0	0.7	0.3	0	12.69	15.35	26.17	20.46	2	2
GZNPC_779	0	2	2600	0	Last follow-up	12	0.46	0.12	0.24	0.33	0.06	0.94	0	0.95	0.05	0	13.25	15.65	28.61	20.73	2	2
GZNPC_780	3	2	2345	0	Last follow-up	37	0.3	0.16	0.29	0.1	0.03	0.97	0	0.56	0.18	0.25	18.79	19.27	29.46	22.65	3	1
GZNPC_781	3	3	8757	0	Last follow-up	39	0.41	0.16	0.31	0.05	0.61	0.39	0	0.43	0.44	0.13	18.14	20.55	30.42	25.47	1	1
GZNPC_782	4	2	2322	0	Last follow-up	23	0.27	0.15	0.31	0.13	0.98	0	0.02	0.31	0.5	0.18	17.54	20.42	28.75	21.58	1	1
GZNPC_783	4	3	2329	1	Disease progression	11	0.44	0.12	0.25	0.37	0.46	0.54	0	1	0	0	13.38	16.36	27.63	19.1	2	2
GZNPC_784	4	0	3601	1	Disease progression	14	0.34	0.16	0.29	0.2	0.91	0.01	0.08	0	1	0	18.41	19.23	32.7	25.56	1	1
GZNPC_785	3	2	93	0	Last follow-up	20	0.27	0.14	0.28	0.46	0.59	0.36	0.05	0	1	0	16.12	18.63	33.41	23.26	1	1
GZNPC_786	0	1	20875	0	Last follow-up	33	0.27	0.15	0.27	0.2	0.2	0.8	0	0.12	0.78	0.1	16.83	17.94	27.53	21.91	2	1
GZNPC_787	3	2	1720	0	Last follow-up	51	0.24	0.16	0.29	0.35	0.63	0.25	0.12	0.15	0.63	0.22	17.85	19.3	27.75	23.28	1	1
GZNPC_788	0	3	2827	1	Disease progression	15	0.24	0.15	0.27	0.23	0.09	0.91	0	0.39	0.46	0.15	17.42	18.26	26.76	23.51	2	1
GZNPC_789	3	2	5719	0	Last follow-up	32	0.38	0.17	0.31	0.15	0.04	0.96	0	0.12	0.68	0.2	19.57	20.47	32.44	24.35	3	1
GZNPC_790	3	2	2955	0	Last follow-up	21	0.37	0.18	0.32	0.12	0.33	0.28	0.4	0	0.83	0.17	20.99	21.44	32.65	24.16	1	1
GZNPC_791	3	3	3939	1	Disease progression	9	0.29	0.16	0.3	0.14	0.01	0.74	0.25	0.21	0.79	0	18.57	20.21	28.07	22.07	1	1
GZNPC_792	2	0	441	0	Last follow-up	27	0.46	0.17	0.31	0.01	0.83	0	0.17	0.36	0.22	0.42	19.73	20.81	32.17	25.43	3	1
GZNPC_794	0	2	10076	0	Last follow-up	37	0.31	0.15	0.28	0.28	0.86	0.01	0.13	0.13	0.76	0.11	17.47	18.31	29.23	23.62	1	1
GZNPC_795	0	3	5176	0	Last follow-up	16	0.37	0.18	0.32	0.06	0.87	0.03	0.1	0	0.76	0.24	21.05	21.53	29.73	24.22	3	1
GZNPC_796	4	3	4986	1	Disease progression	32	0.39	0.14	0.27	0.28	0.47	0.53	0	0.54	0.45	0.01	16.16	17.84	27.88	24.24	2	1
GZNPC_797	3	1	4664	0	Last follow-up	18	0.33	0.15	0.28	0.31	0.82	0.18	0	0.75	0.01	0.24	17.02	18.54	29.02	21.39	2	1
GZNPC_798	4	2	3985	0	Last follow-up	13	0.3	0.15	0.28	0.37	0.6	0.29	0.1	0.2	0.79	0.01	17.15	18.36	28.9	23.41	1	1
GZNPC_799	4	3	4148	0	Last follow-up	31	0.63	0.18	0.31	0	0.57	0.15	0.28	0.09	0.53	0.37	20.46	20.94	30.1	24.97	3	1
GZNPC_800	3	2	4607	0	Last follow-up	29	0.36	0.17	0.31	0.12	0.85	0.11	0.04	0.4	0.58	0.03	19.68	20.9	30.53	25.51	1	1
GZNPC_802	4	0	3323	0	Last follow-up	37	0.42	0.16	0.29	0.26	0.59	0.39	0.02	0.1	0.9	0	18.59	19.11	30.79	23.04	1	1
GZNPC_803	3	3	17771	0	Last follow-up	40	0.34	0.16	0.28	0.29	0.29	0.46	0.25	0.11	0.89	0	18.01	18.87	28.67	22.62	1	1
GZNPC_804	0	3	36680	0	Last follow-up	23	0.39	0.15	0.28	0.3	0.29	0.66	0.06	0.17	0.62	0.21	17.04	18.79	26.24	21.01	2	2
GZNPC_805	3	2	2180	0	Last follow-up	20	0.1	0.13	0.27	0.32	0.22	0.57	0.21	0.2	0.8	0	15.09	17.97	28.89	23.98	2	1
GZNPC_806	1	2	5499	0	Last follow-up	20	0.41	0.15	0.29	0.1	0.72	0.28	0	0.18	0.82	0	17.24	18.97	29.04	25.63	1	1
GZNPC_809	3	3	4779	0	Last follow-up	17	0.33	0.14	0.26	0.26	0.4	0.6	0	0.58	0.42	0	16.11	17.23	29.13	22.04	2	1
GZNPC_810	3	3	2784	0	Last follow-up	12	0.69	0.17	0.3	0.02	0.63	0.28	0.09	0.64	0.19	0.17	19.03	20.12	29.46	25.81	3	1
GZNPC_811	3	2	8904	0	Last follow-up	36	0.3	0.14	0.27	0.21	0.61	0.32	0.07	0.27	0.73	0	16.45	18.07	28.96	22.19	1	1
GZNPC_812	0	2	544	0	Last follow-up	27	0.26	0.15	0.28	0.35	0.59	0.25	0.16	0.12	0.88	0	17.3	18.32	33.19	24.05	1	1
GZNPC_817	1	0	1930	0	Last follow-up	29	0.46	0.16	0.29	0.14	0.68	0	0.32	0	0.96	0.04	18.01	19.46	32.67	24.52	1	1
GZNPC_818	0	3	3244	0	Last follow-up	27	0.4	0.16	0.29	0.25	0.35	0.65	0	0.66	0.32	0.02	17.76	19.24	29.41	23.88	2	1
GZNPC_819	4	1	7618	1	Disease progression	14	0.57	0.15	0.27	0.09	0.11	0.85	0.04	0.27	0.4	0.32	16.81	18.24	28.12	20.67	3	2
GZNPC_821	3	0	4725	0	Last follow-up	55	0.44	0.16	0.29	0	0.85	0.03	0.12	0.03	0.97	0	18.64	19.1	31.83	26.69	1	1
GZNPC_822	3	3	1506	0	Last follow-up	38	0.42	0.17	0.29	0.07	0.9	0	0.1	0	0.36	0.64	19.33	18.98	30.48	22.98	3	1
GZNPC_823	3	2	2898	0	Last follow-up	33	0.32	0.16	0.28	0.22	0.9	0	0.1	0.45	0.44	0.1	18.24	18.89	29.42	23.9	1	1
GZNPC_824	3	0	479	1	Disease progression	3	0.44	0.16	0.28	0.21	0.69	0.18	0.12	0.06	0.94	0	18.41	18.94	33.13	25.24	1	1
GZNPC_825	1	3	5582	0	Last follow-up	31	0.36	0.16	0.3	0.21	0.93	0	0.07	0.23	0.77	0	18.72	20.27	29.6	24.28	1	1
GZNPC_826	0	3	2671	0	Last follow-up	7	0.35	0.16	0.29	0.09	0.67	0.16	0.17	0.01	0.99	0	18.27	19.28	32.38	25.76	1	1
GZNPC_829	4	2	3903	0	Last follow-up	14	0.23	0.14	0.26	0.37	0.39	0.56	0.04	0.35	0.65	0	16.3	17.51	28.43	22.11	2	1
GZNPC_830	3	2	5026	0	Last follow-up	42	0.59	0.18	0.29	0.1	0.43	0.57	0	0.88	0	0.12	20.43	19.58	29.5	22.98	3	1
GZNPC_832	1	3	288	0	Last follow-up	26	0.24	0.15	0.28	0.37	0.42	0.49	0.09	0	1	0	17.73	18.82	33.19	23.31	1	1
GZNPC_835	3	2	293	0	Last follow-up	5	0.16	0.13	0.26	0.43	0.14	0.86	0	0.62	0.27	0.11	14.75	17.18	28.43	21.73	2	2
GZNPC_836	0	3	5739	0	Last follow-up	13	0.47	0.17	0.31	0.01	0.53	0.22	0.25	0.07	0.66	0.28	19.45	20.94	31.18	24.77	3	1
GZNPC_837	0	3	13799	0	Last follow-up	37	0.2	0.14	0.26	0.32	0.14	0.82	0.04	0.13	0.87	0	15.61	17.3	29.08	23.17	2	1
GZNPC_839	0	3	2725	1	Disease progression	15	0.44	0.17	0.3	0.01	0.43	0.41	0.15	0.5	0.48	0.02	19.48	20.04	31.17	25.83	3	1
GZNPC_840	4	2	6979	1	Disease progression	14	0.21	0.13	0.23	0.45	0.36	0.48	0.15	0.49	0.51	0	14.84	15.16	25.77	20.7	2	2
GZNPC_841	4	1	12539	1	Disease progression	26	0.49	0.16	0.31	0.1	0.67	0.28	0.05	0.02	0.96	0.02	18.44	20.58	29.38	23.83	3	1
GZNPC_842	4	0	328	0	Last follow-up	23	0.58	0.18	0.29	0.01	0.68	0.27	0.05	0.37	0.38	0.25	20.59	19.33	31.71	24.84	3	1
GZNPC_843	3	3	1967	0	Last follow-up	22	0.42	0.17	0.29	0.13	0.74	0.05	0.21	0	1	0	19.4	19.39	32.05	24.74	1	1
GZNPC_844	3	3	2427	0	Last follow-up	30	0.36	0.15	0.27	0.25	0.83	0	0.17	0.27	0.73	0	17.29	18.02	31.85	22.05	1	1
GZNPC_845	4	3	3648	1	Disease progression	14	0.3	0.14	0.24	0.42	0.49	0.51	0	1	0	0	15.65	15.94	28.47	21.39	2	2
GZNPC_848	4	2	5199	0	Last follow-up	27	0.39	0.14	0.27	0.03	0.71	0.01	0.28	0.08	0.92	0	16.17	18.03	28.43	21.71	1	1
GZNPC_849	3	3	2927	0	Last follow-up	21	0.43	0.15	0.27	0.22	0.94	0.01	0.05	0.43	0.53	0.04	17.62	18.14	29.83	23.64	1	1
GZNPC_850	4	1	4903	0	Last follow-up	18	0.21	0.13	0.25	0.52	0.5	0.5	0	0.83	0.06	0.11	14.95	16.45	28.99	20.29	2	2
GZNPC_852	4	3	2450	0	Last follow-up	17	0.64	0.15	0.29	0.01	0.04	0.92	0.04	0.25	0.6	0.15	16.89	19.22	28.2	19.55	3	2
GZNPC_853	3	3	14604	0	Last follow-up	19	0.23	0.16	0.29	0.15	0.59	0.32	0.09	0.36	0.59	0.05	18.55	19.35	30.01	24.83	1	1
GZNPC_855	3	3	2678	0	Last follow-up	25	0.4	0.16	0.28	0.04	0.78	0	0.22	0.26	0	0.74	17.86	18.6	26.32	18.96	3	2
GZNPC_856	3	2	4119	0	Last follow-up	28	0.31	0.15	0.28	0.33	0.88	0.01	0.11	0.58	0.42	0	17	18.49	30.08	22.61	1	1
GZNPC_858	1	0	216	0	Last follow-up	12	0.21	0.16	0.28	0.47	0.8	0	0.2	0	1	0	17.8	18.31	34.15	23.56	1	1
GZNPC_859	3	2	2566	1	Disease progression	7	0.35	0.14	0.28	0.3	0.7	0.15	0.15	0.46	0.45	0.08	15.81	18.95	28.84	21.67	1	1
Fig. 8c
	Treg	Effector T	Naïve T	Exhausted T	Plasma B	Double negative B	Conventional B	MDSC	DC	Macrophage	Low T-immune score	Inactivated TIME
Median	-0.102994	-0.733788	0.0740006	-1.57483	-1.72334	1.47794	0.0969617	1.29336	-1.48697	-2.29484	2.03034	1.10769
Upper	1.31115	0.72738	1.49005	-0.108357	-0.196607	3	1.51046	2.82623	-0.0243197	-0.482332	3.52293	2.53879
Lower	-1.52907	-2.19629	-1.33971	-3.05676	-3.25096	-0.0496308	-1.31673	-0.235114	-2.94879	-4.10744	0.538041	-0.321928

## Sheet: Fig. 9
Fig. 9d
NPC-TOX	NLH-TOX	NPC-HAVCR2	NLH-HAVCR2	NPC-LAG3	NLH-LAG3	NPC-Suppressive Treg	NLH-Suppressive Treg	NPC-Resting Treg	NLH-Resting Treg	NPC-Double negative	NLH-Double negative	NPC-TRM	NLH-TRM
2012	957	2041	1922	2348	1990	1984	1546	457	572	299	509	792	1364

## Sheet: Supplementary Fig. 1
Supplementary Fig. 1d
Cell type	Discovery frequency	Validation frequency
Unactivated	0.163637	0.23069
Naïve	0.217225	0.293924
Innate-like	0.175925	0.124047
IFN-induced	0.106086	0.087796
Plasma	0.105432	0.105252
Switched memory	0.062096	0.051802
Double-negative	0.060278	0.069567
IFN-induced naïve	0.045481	0.022606
Germinal-center	0.031266	0.013131
Proliferating	0.022977	0.000515
EBV-induced	0.009598	0.000669
Supplementary Fig. 1f
Cell type	Discovery frequency	Validation frequency
CD4 naïve	0.18	0.289
CD8 naïve	0.022	0.037
CD8 activated	0.105	0.077
CD4 T helper	0.094	0.106
CD4 suppressive Treg	0.086	0.076
CD8 HAVCR2 exhausted	0.084	0.095
CD4 resting Treg	0.081	0.026
CD8 Trm	0.076	0.06
CD8 TOX exhausted	0.059	0.08
CD4 central memory	0.058	0.038
CD8 Tem	0.05	0.048
Proliferating	0.046	0.037
CD8 exhausted Trm	0.038	0.021
CD4 IFN-stimulated	0.022	0.008

[truncated: 2 more sheets: Supplementary Fig. 3, Supplementary Fig. 5]
